# Supplementary material for: A screen of chromatin-targeting compounds identifies TAF1 as a novel regulator of HIV latency
Source: mBio. 2026 Jun 15;17(7):e01183-26. doi: 10.1128/mbio.01183-26 (PMC13343944; doi:10.1128/mbio.01183-26)
Supplement: Table S1 — Detailed data from compound screen. [file mbio.01183-26-s0006.xlsx]

## Sheet: Sheet1
		Percent Active			Percent Latent			Percent Total
			Exact Stratified Wilcoxon			Exact Stratified Wilcoxon			Exact Stratified Wilcoxon
Class	Compound ID	Mean1	P-value2	FDR3	Mean1	P-value2	FDR3	Mean1	P-value2	FDR3
DMSO
	Jurkat+DMSO	0.04			0.11			0.15
BETi
	ABBV-744	0.06	0.0123	0.0425	0.08	0.0123	0.0408	0.14	0.1481	0.3267
	BAY-850	0.04	0.321	0.642	0.1	0.0988	0.2427	0.14	0.1481	0.3267
	BAY299	0.05	0.0123	0.0425	0.13	0.0123	0.0408	0.18	0.0123	0.0664
	BI-9564	0.04	1.0741	1	0.1	0.2716	0.4866	0.14	0.4568	0.7412
	CPI-0610	0.06	0.0123	0.0425	0.07	0.0123	0.0408	0.13	0.1111	0.3267
	CPI-1612	0.05	0.0123	0.0425	0.11	0.9753	1	0.16	0.0123	0.0664
	CPI-203	0.06	0.0123	0.0425	0.05	0.0123	0.0408	0.12	0.0123	0.0664
	GNE-781	0.05	0.0247	0.0786	0.11	1.0247	1	0.15	0.6543	0.8275
	GSK2801	0.04	0.8642	1	0.11	1.037	1	0.15	0.4815	0.7529
	GSK4027	0.04	0.5556	0.8532	0.1	0.1481	0.3185	0.14	0.1111	0.3267
	GSK6853	0.04	0.5556	0.8532	0.1	0.5556	0.7239	0.14	0.6914	0.8465
	GSK789	0.04	0.9259	1	0.1	0.1235	0.287	0.14	0.5679	0.7677
	GSK8814	0.04	0.5926	0.8787	0.1	0.3704	0.5898	0.14	0.284	0.4884
	GSK973	0.05	0.0123	0.0425	0.09	0.0123	0.0408	0.14	0.1481	0.3267
	iBET151	0.07	0.0123	0.0425	0.06	0.0123	0.0408	0.13	0.037	0.1517
	I-BRD9	0.04	0.6296	0.8877	0.1	0.3333	0.5513	0.14	0.5802	0.7677
	JQ1	0.07	0.0123	0.0425	0.06	0.0123	0.0408	0.13	0.0247	0.118
	NI-57	0.04	0.716	0.9637	0.11	0.5679	0.7289	0.15	0.5679	0.7677
	NVS-BPTF-1	0.05	0.037	0.1027	0.11	0.7654	0.8777	0.15	0.5185	0.7677
	NVS-CECR2-1	0.04	0.8272	1	0.08	0.0123	0.0408	0.12	0.0123	0.0664
	PFI-3	0.04	0.7407	0.9652	0.1	0.5309	0.7024	0.15	0.7407	0.8494
	TP-238	0.04	0.9506	1	0.1	0.4198	0.6446	0.14	0.5802	0.7677
	TP-472	0.04	0.4321	0.735	0.1	0.0494	0.1327	0.14	0.1852	0.3704
	GSK525762/ iBET762	0.06	0.0123	0.0425	0.08	0.0123	0.0408	0.14	0.0617	0.2212
KDMi
	GSK-J4	0.04	0.7284	0.9637	0.1	0.0494	0.1327	0.14	0.1481	0.3267
	GSK-LSD1	0.04	1	1	0.1	0.0617	0.1561	0.14	0.2222	0.4155
	KDOAM25	0.04	0.4444	0.735	0.11	0.6914	0.8494	0.15	0.6543	0.8275
	SP2509	0.04	1	1	0.12	0.0123	0.0408	0.15	0.037	0.1517
HATi
	A-485	0.05	0.0123	0.0425	0.1	0.3457	0.5609	0.15	0.9012	0.9227
	C646	0.03	0.0247	0.0786	0.06	0.0123	0.0408	0.09	0.0123	0.0664
	DDD85646	0.05	0.037	0.1027	0.1	0.1111	0.2654	0.15	0.4938	0.7584
	WM-1119	0.04	0.4321	0.735	0.09	0.0247	0.0758	0.13	0.0247	0.118
HDACi
	ACY-1083	0.05	0.0741	0.1874	0.1	0.7531	0.8752	0.15	0.1481	0.3267
	ACY-957	0.07	0.0123	0.0425	0.07	0.0123	0.0408	0.14	0.1235	0.3267
	Belinostat / S1085	0.14	0.0123	0.0425	0.05	0.0123	0.0408	0.18	0.0123	0.0664
	CI-994	0.05	0.0123	0.0425	0.09	0.0123	0.0408	0.14	0.1481	0.3267
	FT-895	0.05	0.1358	0.2995	0.11	0.6049	0.754	0.15	0.037	0.1517
	PRACINOSTAT (SC939)	0.12	0.0123	0.0425	0.06	0.0123	0.0408	0.17	0.0123	0.0664
	QUISINOSTAT	0.14	0.0123	0.0425	0.07	0.0123	0.0408	0.21	0.0123	0.0664
	RGFP966	0.04	0.0494	0.1287	0.07	0.0123	0.0408	0.11	0.0123	0.0664
	RICOLINOSTAT	0.06	0.0123	0.0425	0.11	0.2099	0.3924	0.17	0.0123	0.0664
	S1030 / Panobinostat	0.15	0.0123	0.0425	0.07	0.0123	0.0408	0.22	0.0123	0.0664
	S1053 / Entinostat	0.08	0.0123	0.0425	0.06	0.0123	0.0408	0.14	0.1481	0.3267
	S2012	0.08	0.0123	0.0425	0.12	0.0123	0.0408	0.19	0.0123	0.0664
	S3020 / Romidepsin	0.15	0.0123	0.0425	0.05	0.0123	0.0408	0.2	0.0123	0.0664
	SELISISTAT	0.04	0.4198	0.735	0.11	0.3333	0.5513	0.15	0.6543	0.8275
	THIOMYRISTOYL	0.04	0.4444	0.735	0.11	0.8889	0.9928	0.15	0.8395	0.9025
	TMP269	0.04	0.8765	1	0.11	1.037	1	0.14	0.963	0.9743
	TUBASTATIN A	0.04	1	1	0.11	0.4198	0.6446	0.15	0.8148	0.887
	VORINOSTAT	0.06	0.0123	0.0425	0.1	0.1975	0.3775	0.16	0.0123	0.0664
HMTi
	A-196	0.04	0.9753	1	0.1	0.4444	0.6706	0.14	0.7284	0.8465
	A-366	0.04	0.4074	0.735	0.1	0.1358	0.2995	0.14	0.1111	0.3267
	UNC1999A	0.05	0.0123	0.0425	0.1	0.1605	0.3286	0.15	0.7778	0.8687
	BAY-598	0.04	0.284	0.5956	0.1	0.321	0.5513	0.14	0.4815	0.7529
	BAY-6035	0.04	0.9259	1	0.1	0.5309	0.7024	0.14	0.284	0.4884
	DS-437	0.04	0.3827	0.735	0.11	1	1	0.15	0.6667	0.8309
	EPZ-5676	0.04	0.4198	0.735	0.11	0.1358	0.2995	0.15	0.8642	0.9064
	EPZ-6438	0.05	0.0123	0.0425	0.1	0.037	0.1098	0.15	0.7284	0.8465
	EPZ-719-10-1	0.04	0.5926	0.8787	0.11	0.7284	0.8581	0.15	0.2716	0.4866
	UNC642A	0.05	0.0123	0.0425	0.1	0.321	0.5513	0.15	0.2222	0.4155
	GSK126	0.05	0.037	0.1027	0.11	0.8889	0.9928	0.15	0.321	0.5413
	GSK3326595	0.03	0.0988	0.2296	0.12	0.0123	0.0408	0.15	0.1728	0.3704
	SGC707	0.04	0.6543	0.9076	0.11	0.9259	1	0.14	0.716	0.8465
	LIRAMETOSTAT (CPI-1205)	0.05	0.1235	0.2794	0.1	0.0617	0.1561	0.14	0.5802	0.7677
	MI-503	0.04	0.9259	1	0.12	0.0123	0.0408	0.16	0.0494	0.193
	MRK-740	0.04	0.4321	0.735	0.1	0.1605	0.3286	0.14	0.1852	0.3704
	MS023	0.04	0.6173	0.8877	0.11	0.9753	1	0.15	0.5556	0.7677
	MS049	0.04	1.1111	1	0.11	0.5926	0.7495	0.15	0.5679	0.7677
	(R)-PFI-2	0.04	0.6296	0.8877	0.1	0.4691	0.6901	0.14	0.2469	0.4518
	PFI-5	0.04	1.037	1	0.1	0.0494	0.1327	0.14	0.1481	0.3267
	SGC3027	0.04	0.321	0.642	0.11	0.9753	1	0.14	0.1975	0.3861
	SGC6870	0.04	0.7778	0.9694	0.1	0.2716	0.4866	0.14	0.1481	0.3267
	SKI-73	0.04	0.8148	1	0.11	0.4815	0.6901	0.15	0.9012	0.9227
	TP-064	0.04	0.284	0.5956	0.11	0.9012	0.9937	0.14	0.7284	0.8465
	VALEMETOSTAT/DS-3201	0.05	0.037	0.1027	0.1	0.0247	0.0758	0.14	0.8025	0.8848
KMe Reader
	A-395	0.04	0.0864	0.2064	0.11	0.716	0.8553	0.15	0.3951	0.6534
	BI-9321	0.04	0.7284	0.9637	0.11	0.716	0.8553	0.14	0.7531	0.8522
	EED226	0.04	0.9136	1	0.1	0.1852	0.362	0.14	0.1852	0.3704
	UNC1215	0.03	0.0864	0.2064	0.1	0.4938	0.6962	0.13	0.0617	0.2212
	UNC6934	0.04	0.7654	0.9694	0.1	0.5185	0.7024	0.14	0.8642	0.9064
Other
	NVS-MLLT-1	0.04	0.0494	0.1287	0.09	0.0123	0.0408	0.14	0.0988	0.3267
	TAK-243	0.01	0.0123	0.0425	0.03	0.0123	0.0408	0.04	0.0123	0.0664
	WDR5-IN-4	0.04	0.7778	0.9694	0.11	0.4815	0.6901	0.15	1	1
	AS-99 TFA	0.04	0.5185	0.8414	0.11	0.5309	0.7024	0.15	0.5432	0.7677
1 Mean was computed as the average across the n = 4 replicates (n=8 for DMSO)
2 Two-sided p-value from the exact stratified Wilcoxon test
3 Adjusted p-value using the Benjamini-Hochberg correction to control the false discovery rate across the 85 comparisons within an outcome
