# Supplementary material for: A screen of chromatin-targeting compounds identifies TAF1 as a novel regulator of HIV latency
Source: mBio. 2026 Jun 15;17(7):e01183-26. doi: 10.1128/mbio.01183-26 (PMC13343944; doi:10.1128/mbio.01183-26)
Supplement: Table S2 — Bliss analysis of BAY-299 combination with latency reversing agents. [file mbio.01183-26-s0007.xlsx]

## Sheet: Prostratin_Bliss
Observed fractional effect (Eobs)						GFP
	DMSO	10nM Prostratin	75nM Prostratin	125nM Prostratin	250nM Prostratin	500nM Prostratin
DMSO	0.008175	0.0075	0.03903	0.02163	0.1265	0.4673
0.1μM BAY-299	0.008625	0.0112	0.01333	0.03208	0.1513	0.5058
0.5μM BAY-299	0.0081	0.0116	0.01463	0.03093	0.151	0.4933
1μM BAY-299	0.008325	0.0125	0.01553	0.03255	0.153	0.4988
4μM BAY-299	0.01703	0.02075	0.02288	0.0467	0.1855	0.5063
10μM BAY-299	0.08325	0.05078	0.06225	0.1397	0.3335	0.5593
Bliss expected (Eexp = EA + EB − EA×EB)
	DMSO	10nM Prostratin	75nM Prostratin	125nM Prostratin	250nM Prostratin	500nM Prostratin
DMSO	0.0162832	0.0156137	0.0468859	0.0296282	0.133641	0.471655
0.1μM BAY-299	0.0167295	0.0160603	0.0473184	0.0300684	0.134034	0.471895
0.5μM BAY-299	0.0162088	0.0155392	0.0468139	0.0295548	0.133575	0.471615
1μM BAY-299	0.0164319	0.0157626	0.0470301	0.0297749	0.133772	0.471735
4μM BAY-299	0.0250658	0.0244023	0.0553953	0.0382916	0.141376	0.476372
10μM BAY-299	0.0907444	0.0901256	0.119031	0.103079	0.199219	0.511647
Bliss score (Eobs − Eexp)
	DMSO	10nM Prostratin	75nM Prostratin	125nM Prostratin	250nM Prostratin	500nM Prostratin
DMSO	-0.00810817	-0.00811369	-0.00785593	-0.00799817	-0.00714086	-0.00435482
0.1μM BAY-299	-0.00810449	-0.00486031	-0.0339884	0.00201156	0.0172661	0.0339055
0.5μM BAY-299	-0.00810878	-0.00393925	-0.0321839	0.0013752	0.0174246	0.0216851
1μM BAY-299	-0.00810694	-0.00326256	-0.0315001	0.00277507	0.0192281	0.0270653
4μM BAY-299	-0.00803578	-0.00365227	-0.0325153	0.00840836	0.0441243	0.0299281
10μM BAY-299	-0.00749443	-0.0393456	-0.0567808	0.0366207	0.134281	0.0476527

## Sheet: iBET-151_Bliss
Observed fractional effect (Eobs)						GFP
	DMSO	10nM iBet-151	75nM iBet-151	125nM iBet-151	250nM iBet-151	500nM iBet-151
DMSO	0.007525	0.008225	0.04895	0.03628	0.1428	0.294
0.1μM BAY-299	0.007125	0.01233	0.03393	0.06233	0.2085	0.3538
0.5μM BAY-299	0.007625	0.0129	0.03635	0.06753	0.202	0.3608
1μM BAY-299	0.007725	0.01328	0.03773	0.06848	0.196	0.3543
4μM BAY-299	0.01613	0.02628	0.07488	0.1565	0.29	0.4583
10μM BAY-299	0.08218	0.07733	0.1468	0.1975	0.269	0.391
Bliss expected (Eexp = EA + EB − EA×EB)
	DMSO	10nM iBet-151	75nM iBet-151	125nM iBet-151	250nM iBet-151	500nM iBet-151
DMSO	0.0149934	0.0156881	0.0561067	0.043532	0.14925	0.299313
0.1μM BAY-299	0.0145964	0.0152914	0.0557262	0.0431465	0.148908	0.29903
0.5μM BAY-299	0.0150926	0.0157873	0.0562018	0.0436284	0.149336	0.299383
1μM BAY-299	0.0151919	0.0158865	0.0562969	0.0437247	0.149422	0.299454
4μM BAY-299	0.0235336	0.0242223	0.0642904	0.0518248	0.156627	0.305388
10μM BAY-299	0.0890866	0.0897291	0.127107	0.115479	0.213245	0.352019
Bliss score (Eobs − Eexp)
	DMSO	10nM iBet-151	75nM iBet-151	125nM iBet-151	250nM iBet-151	500nM iBet-151
DMSO	-0.00746837	-0.00746311	-0.00715665	-0.00725199	-0.00645043	-0.00531265
0.1μM BAY-299	-0.00747138	-0.0029614	-0.0217962	0.0191835	0.0595925	0.0547698
0.5μM BAY-299	-0.00746762	-0.00288728	-0.0198518	0.0239016	0.0526639	0.0614168
1μM BAY-299	-0.00746687	-0.00260646	-0.0185669	0.0247553	0.0465781	0.0548462
4μM BAY-299	-0.00740362	0.00205767	0.0105896	0.104675	0.133373	0.152912
10μM BAY-299	-0.0069066	-0.0123991	0.0196927	0.0820215	0.0557553	0.0389809

## Sheet: Vorinostat_Bliss
Observed fractional effect (Eobs)						GFP
	DMSO	10nM Vorinostat	75nM Vorinostat	125nM Vorinostat	250nM Vorinostat	500nM Vorinostat
DMSO	0.0325	0.01838	0.1774	0.294	0.5485	0.6833
0.1μM BAY-299	0.0087	0.02875	0.07815	0.3415	0.5648	0.6975
0.5μM BAY-299	0.0094	0.0294	0.08205	0.3403	0.5748	0.7015
1μM BAY-299	0.0105	0.03155	0.0817	0.3268	0.5643	0.7003
4μM BAY-299	0.02488	0.05435	0.1318	0.3648	0.5125	0.639
10μM BAY-299	0.07313	0.09288	0.152	0.3095	0.4333	0.4193
Bliss expected (Eexp = EA + EB − EA×EB)
	DMSO	10nM Vorinostat	75nM Vorinostat	125nM Vorinostat	250nM Vorinostat	500nM Vorinostat
DMSO	0.0639438	0.0502826	0.204134	0.316945	0.563174	0.693593
0.1μM BAY-299	0.0409173	0.0269201	0.184557	0.300142	0.552428	0.686055
0.5μM BAY-299	0.0415945	0.0276072	0.185132	0.300636	0.552744	0.686277
1μM BAY-299	0.0426588	0.028687	0.186037	0.301413	0.553241	0.686625
4μM BAY-299	0.0565714	0.0428027	0.197866	0.311565	0.559733	0.691179
10μM BAY-299	0.103253	0.0901659	0.237557	0.34563	0.581518	0.70646
Bliss score (Eobs − Eexp)
	DMSO	10nM Vorinostat	75nM Vorinostat	125nM Vorinostat	250nM Vorinostat	500nM Vorinostat
DMSO	-0.0314437	-0.0319026	-0.0267345	-0.022945	-0.0146737	-0.0102927
0.1μM BAY-299	-0.0322173	0.00182991	-0.106407	0.0413578	0.0123719	0.0114447
0.5μM BAY-299	-0.0321945	0.00179277	-0.103082	0.0396636	0.0220559	0.015223
1μM BAY-299	-0.0321587	0.00286299	-0.104337	0.025387	0.0110593	0.0136747
4μM BAY-299	-0.0316914	0.0115473	-0.0660663	0.0532347	-0.0472333	-0.0521795
10μM BAY-299	-0.0301233	0.00271413	-0.0855567	-0.0361298	-0.148218	-0.28716
